# Supplementary material for: Development and validation of a scale to evaluate students’ future impact perception related to the coronavirus pandemic (C-19FIPS)
Source: PLoS One. 2021 Nov 19;16(11):e0260248. doi: 10.1371/journal.pone.0260248 (PMC8604316; doi:10.1371/journal.pone.0260248)
Supplement: S2 Appendix — (CSV) [file pone.0260248.s002.csv]

Nationality	Sex	Age	Type of studies	Course (year)	CovidC1	CovidC2	CovidC3	CovidC4	CovidC5	CovidP1	CovidP2	CovidP3	CovidP4	CovidP5
Spain	1	23	2	5	5	4	4	4	5	4	5	4	4	3
Spain	1	24	2	5	4	3	4	5	4	3	1	2	2	2
Spain	2	23	2	5	5	5	5	5	5	3	4	3	3	2
Spain	2	24	2	5	5	5	5	5	5	2	2	2	2	2
Spain	2	23	1	3	4	5	4	5	4	2	2	2	2	2
Spain	2	20	2	3	5	5	5	5	5	4	5	5	4	4
Spain	2	21	1	3	5	5	5	5	5	5	5	5	5	5
Spain	2	20	3	3	5	5	5	4	5	3	3	3	4	4
Spain	1	21	3	3	5	5	5	5	5	3	4	3	3	3
Spain	1	20	2	3	5	5	5	5	5	5	5	4	4	4
Spain	2	20	3	1	5	5	4	3	5	4	3	3	3	4
Spain	2	20	1	3	5	5	5	5	4	4	4	3	4	5
Spain	1	29	2	1	5	5	5	5	5	2	2	3	2	3
Spain	1	27	3	4	1	1	1	3	1	3	3	5	4	4
Spain	2	25	3	1	5	5	5	5	5	5	5	5	5	5
Spain	1	23	2	5	5	5	5	5	5	3	4	4	1	1
Spain	2	28	1	4	5	5	5	5	5	3	5	5	4	4
Spain	2	24	3	4	5	5	5	4	4	4	3	4	3	4
Spain	1	22	1	2	5	5	5	5	5	5	4	5	4	5
Spain	2	24	3	4	3	3	4	3	4	2	3	3	3	2
Spain	2	24	3	3	5	5	5	5	4	3	3	3	2	2
Spain	1	24	2	3	5	5	5	5	4	4	4	3	3	4
Spain	2	24	2	5	4	3	3	3	3	3	3	3	1	3
Spain	1	24	1	3	5	4	4	4	4	3	3	2	2	3
Spain	1	20	2	3	5	5	5	5	5	5	4	4	3	3
Spain	1	20	2	3	5	5	5	5	5	5	5	5	5	5
Spain	2	22	2	4	5	5	5	5	5	5	5	4	4	4
Spain	1	20	2	2	5	4	4	4	4	3	3	3	3	3
Spain	1	20	2	3	5	5	5	5	5	5	4	3	2	4
Spain	2	20	4	3	4	4	4	4	3	3	2	4	3	3
Spain	2	20	1	3	5	5	5	5	5	4	5	4	5	5
Spain	1	23	3	4	5	3	4	4	5	2	2	2	2	2
Spain	1	22	4	3	5	5	5	5	5	2	3	4	2	4
Spain	1	20	1	3	5	5	5	5	5	3	2	2	2	2
Spain	2	20	1	3	5	5	5	5	5	4	3	3	3	3
Spain	2	20	2	3	5	5	5	5	5	1	4	4	1	1
Spain	2	20	2	3	5	5	5	5	5	1	3	3	1	1
Spain	2	20	1	3	5	5	5	4	4	4	4	4	3	4
Spain	1	20	1	3	5	4	4	5	4	4	4	4	4	3
Spain	2	20	2	3	5	5	4	3	4	3	4	3	3	3
Spain	2	20	3	3	5	5	5	5	5	3	2	3	2	3
Spain	1	20	3	3	5	5	5	3	5	1	2	4	3	2
Spain	2	19	4	1	5	5	5	5	4	4	5	4	4	4
Spain	1	19	2	2	5	5	5	5	5	3	3	2	3	3
Spain	1	25	3	1	5	5	5	5	5	4	3	3	4	4
Spain	2	20	3	3	5	5	5	5	5	4	4	4	4	4
Spain	1	19	3	2	5	5	5	4	5	5	4	4	5	4
Spain	1	20	2	2	5	4	4	4	4	4	4	5	4	4
Spain	2	21	2	3	5	5	5	5	5	4	5	4	4	4
Spain	2	20	1	3	5	5	4	4	4	3	3	2	3	4
Spain	2	20	3	3	4	4	4	4	4	4	3	4	4	4
Spain	1	19	3	1	5	5	5	5	5	1	3	3	1	1
Spain	1	22	3	2	5	5	5	4	5	4	3	2	2	2
Spain	2	19	2	1	5	5	5	5	5	5	5	5	5	5
Spain	1	20	3	2	5	5	5	5	5	3	3	3	3	4
Spain	2	21	1	3	5	5	5	5	5	2	2	3	3	2
Spain	2	23	1	3	5	5	5	5	5	4	4	4	1	4
Spain	1	20	2	3	5	5	5	5	5	4	4	3	2	4
Spain	1	21	2	4	5	5	5	5	5	4	4	5	3	4
Spain	2	21	2	3	5	5	5	4	5	4	4	4	3	3
Spain	1	22	3	4	5	5	5	5	5	2	3	4	3	3
Spain	2	21	1	3	5	5	4	4	4	3	2	3	2	4
Spain	2	20	3	3	5	5	5	5	5	2	3	3	2	2
Spain	1	20	1	2	5	5	4	5	5	4	3	3	4	4
Spain	1	20	1	2	5	5	5	5	5	2	3	3	2	2
Spain	1	20	1	2	5	5	4	5	5	3	3	4	3	2
Spain	2	20	1	2	5	5	5	5	5	4	5	4	4	4
Spain	2	20	1	2	5	5	5	5	5	4	4	4	4	4
Spain	1	23	3	1	4	3	3	4	4	3	3	3	3	3
Spain	2	20	3	3	5	5	5	4	5	4	4	4	4	4
Spain	2	20	3	3	5	4	4	4	4	4	3	3	1	3
Spain	1	24	3	4	5	4	4	5	4	3	3	3	3	3
Spain	1	28	3	3	5	5	5	5	5	3	3	4	4	3
Spain	2	30	1	3	5	5	5	4	4	2	2	4	2	2
Spain	1	21	2	2	5	5	5	5	5	3	3	3	3	3
Spain	1	21	2	2	5	5	4	4	4	2	2	4	1	1
Spain	1	24	4	4	5	4	5	5	5	5	5	5	3	4
Spain	1	26	4	4	5	5	5	4	5	3	2	1	2	2
Spain	1	26	4	4	5	4	5	5	5	3	2	4	3	4
Spain	2	23	4	4	5	5	5	5	5	5	5	5	5	5
Spain	2	24	4	4	5	5	5	5	4	2	2	4	2	4
Spain	2	24	1	3	4	4	4	4	3	2	2	2	2	2
Spain	2	21	2	3	5	5	5	5	4	1	1	4	1	1
Spain	1	19	4	1	5	5	5	5	4	3	1	3	3	3
Spain	1	20	4	1	5	5	5	5	5	3	3	4	2	3
Spain	2	20	3	3	5	4	5	5	5	3	4	4	2	2
Spain	1	21	4	3	5	5	5	5	5	4	4	4	3	4
Spain	2	21	1	3	5	5	5	5	5	5	4	2	3	3
Spain	1	20	3	3	5	5	5	3	5	3	1	1	1	1
Spain	1	20	1	2	5	4	4	5	4	2	4	4	4	4
Spain	1	42	4	4	1	1	1	1	1	1	1	1	1	1
Spain	2	20	2	3	5	5	4	3	4	4	5	3	2	3
Spain	2	20	2	3	5	5	5	5	5	1	3	5	1	3
Spain	2	20	1	3	5	5	5	5	5	2	2	4	4	2
Spain	2	23	4	5	5	5	5	5	5	3	3	3	4	5
Spain	2	23	4	5	4	4	4	4	3	2	2	3	2	2
Spain	1	23	3	4	5	5	5	5	5	5	5	5	5	5
Spain	1	20	1	2	5	5	5	5	5	3	3	3	2	3
Spain	2	23	1	2	5	5	4	4	4	3	3	4	3	4
Spain	2	23	1	3	5	5	5	5	5	4	4	5	3	5
Spain	1	25	3	3	5	5	5	5	5	5	5	5	5	5
Spain	1	26	3	2	5	5	5	5	5	3	3	4	3	4
Spain	1	25	3	4	5	5	5	5	5	5	5	5	5	5
Spain	2	23	3	4	5	5	5	5	5	3	3	3	3	3
Spain	2	24	2	5	5	5	5	4	3	1	2	2	2	2
Spain	2	25	1	3	5	5	5	5	5	2	2	3	2	2
Spain	1	24	4	5	5	5	5	4	3	2	1	2	1	2
Spain	2	19	1	1	5	5	5	5	5	4	4	4	3	4
Spain	2	24	3	1	4	4	4	5	3	2	2	3	2	2
Spain	1	25	3	1	4	4	4	4	5	1	1	1	1	1
Spain	1	23	2	3	5	5	5	5	5	5	5	5	5	5
Spain	2	27	1	3	5	5	5	5	5	2	2	2	2	2
Spain	2	20	1	3	4	1	3	4	1	4	5	5	4	4
Spain	2	19	3	2	5	4	4	4	4	4	4	4	4	4
Spain	1	22	2	4	5	5	5	5	5	3	3	3	3	3
Spain	1	22	2	4	5	5	5	5	1	1	1	1	2	1
Spain	1	23	2	4	5	5	5	5	5	5	5	5	5	5
Spain	2	20	1	3	5	5	5	5	5	3	2	4	3	3
Spain	1	20	3	3	5	5	5	5	4	4	3	2	2	3
Spain	2	19	1	2	5	5	4	5	5	1	4	3	5	4
Spain	2	20	1	3	5	4	4	4	4	3	3	2	2	3
Spain	2	19	1	1	5	4	5	4	5	4	4	5	3	4
Spain	1	21	3	3	5	5	4	4	3	2	2	3	2	2
Spain	1	21	1	3	5	5	2	4	5	4	4	4	2	4
Spain	1	22	2	3	5	5	5	4	4	3	4	4	3	3
Spain	1	22	4	3	4	3	3	4	3	2	2	3	2	2
Spain	1	23	1	2	5	5	4	3	4	4	3	4	4	4
Spain	2	24	3	1	5	5	5	5	5	5	5	3	5	5
Spain	2	25	3	4	5	5	5	4	4	4	4	3	4	5
Spain	2	23	1	3	4	5	4	4	3	4	3	3	4	4
Spain	1	22	4	4	5	5	4	3	4	5	2	2	3	2
Spain	2	19	3	3	5	5	5	5	5	4	3	3	4	3
Spain	1	19	4	3	5	5	5	5	4	4	3	3	2	3
Spain	1	20	3	3	4	5	5	5	5	5	5	4	4	5
Spain	2	25	3	4	4	4	4	4	4	4	3	3	4	4
Spain	1	20	1	3	4	5	4	5	4	4	3	3	3	3
Spain	1	20	3	3	5	5	4	5	5	2	2	3	2	2
Spain	1	20	3	3	4	3	4	3	4	5	4	3	3	4
Spain	1	21	3	3	5	5	5	5	5	3	3	3	3	3
Spain	1	20	3	3	5	5	5	5	5	5	4	4	3	3
Spain	2	20	2	3	5	5	5	4	5	3	5	3	3	3
Spain	2	20	3	3	5	5	5	3	5	5	4	4	4	4
Spain	2	20	1	3	5	5	5	5	5	3	3	3	3	3
Spain	1	20	4	3	5	5	4	4	4	2	3	2	2	4
Spain	2	20	2	3	5	5	5	5	5	4	4	4	4	3
Spain	1	19	3	2	5	5	5	5	5	5	4	4	3	3
Spain	1	20	3	3	5	4	3	3	3	2	2	3	2	2
Spain	2	20	3	3	5	5	5	5	5	3	3	5	3	3
Spain	2	20	1	3	5	5	5	5	5	2	4	4	3	4
Spain	2	19	1	2	5	5	4	5	4	4	4	4	4	4
Spain	1	20	2	3	5	5	5	5	5	5	5	5	3	3
Spain	2	20	1	3	5	5	5	3	4	3	2	2	2	2
Spain	1	19	4	2	5	5	5	5	5	4	4	4	4	4
Spain	1	20	3	1	5	5	5	5	5	3	4	5	3	4
Spain	2	20	3	3	5	5	5	5	5	5	5	5	4	5
Spain	1	23	3	5	5	5	5	5	5	2	1	1	1	1
Spain	2	20	4	2	4	4	4	4	4	3	4	4	3	3
Spain	2	21	1	3	5	5	5	5	5	4	2	3	2	4
Spain	1	22	3	2	5	5	5	5	5	5	5	5	5	5
Spain	1	20	1	2	5	5	5	5	5	4	4	4	4	5
Spain	2	20	1	2	4	4	4	4	4	4	3	3	4	3
Spain	2	20	4	2	5	5	5	5	5	4	4	5	4	4
Spain	1	22	3	2	5	5	5	5	5	4	3	5	3	5
Spain	2	22	1	3	5	5	5	5	5	5	5	5	5	5
Spain	1	19	2	2	5	5	5	5	5	2	3	3	2	4
Spain	1	19	2	2	5	5	5	5	5	3	4	2	3	3
Spain	2	19	3	2	5	5	5	5	4	2	2	2	2	2
Spain	2	19	3	1	5	5	5	5	5	1	1	2	1	1
Spain	2	19	3	2	5	4	4	5	4	4	4	4	4	4
Spain	1	20	1	3	5	5	5	5	5	4	2	2	2	2
Spain	1	20	3	2	5	5	5	3	4	3	3	3	3	3
Spain	1	26	4	2	5	5	5	5	5	5	5	5	5	5
Spain	1	23	2	4	5	5	5	5	5	2	3	3	3	3
Spain	2	20	3	3	5	5	5	5	5	4	4	5	4	4
Spain	2	20	3	1	4	3	4	3	2	4	3	3	3	4
Spain	2	20	1	3	5	5	5	4	4	3	4	4	4	4
Spain	2	24	2	4	5	5	5	4	5	4	4	5	3	5
Spain	1	21	4	3	5	4	5	5	5	4	3	4	4	4
Spain	1	26	3	3	5	5	5	5	5	1	1	3	3	1
Spain	1	20	3	1	5	5	5	5	5	5	3	5	4	5
Spain	2	21	2	4	5	4	4	4	4	4	3	2	3	3
Spain	2	20	1	3	5	4	4	5	4	2	2	3	2	4
Spain	1	20	2	3	5	5	5	5	5	2	2	3	2	2
Spain	2	21	3	2	5	5	5	5	5	3	3	3	3	3
Spain	2	22	3	3	5	5	5	5	5	5	5	5	5	5
Spain	1	22	3	3	5	5	5	5	5	4	3	4	4	5
Spain	2	20	1	3	5	5	5	5	5	2	2	5	4	4
Spain	1	20	3	3	5	5	5	5	5	5	5	3	3	3
Spain	1	20	3	3	5	5	5	5	5	4	4	3	3	3
Spain	1	20	3	3	5	5	5	5	5	2	3	2	2	2
Spain	1	20	4	3	5	5	5	5	5	1	3	5	1	1
Spain	2	20	4	3	5	5	5	5	5	4	4	4	4	4
Spain	2	20	2	3	4	4	4	4	4	4	4	3	3	4
Spain	2	20	1	3	5	4	4	4	4	4	4	3	4	4
Spain	1	20	1	3	5	5	5	5	5	5	5	5	4	4
Spain	1	20	1	2	5	5	5	5	5	4	4	5	4	3
Spain	2	20	1	2	5	5	5	5	5	5	5	5	5	5
Spain	1	20	3	3	5	5	5	5	5	3	3	5	3	3
Spain	1	21	2	2	5	5	5	5	2	2	3	3	1	2
Spain	2	21	1	3	5	5	5	5	4	4	3	3	4	4
Spain	1	24	4	3	5	5	5	5	5	1	2	4	3	2
Spain	2	24	3	3	5	5	5	5	5	4	4	4	3	4
Spain	1	24	3	3	5	5	5	5	5	5	4	4	4	4
Spain	2	25	3	3	5	5	5	5	5	4	3	3	3	4
Spain	1	20	1	3	5	4	4	3	3	3	4	3	2	2
Spain	2	20	2	3	5	5	5	5	4	3	2	3	2	3
Spain	2	26	1	3	5	5	5	4	4	5	4	4	4	4
Spain	1	27	2	1	5	5	5	4	5	5	5	5	3	4
Spain	2	20	4	2	5	5	5	5	5	4	3	5	3	4
Spain	2	33	2	2	5	5	5	5	5	5	3	4	3	4
Spain	2	23	1	2	5	5	5	5	3	1	1	3	1	1
Spain	2	20	1	3	5	5	5	5	5	5	5	3	4	4
Spain	2	20	3	3	5	5	5	5	3	3	3	2	2	4
Spain	2	20	3	3	5	5	5	5	5	4	3	3	4	3
Spain	1	23	2	3	1	1	2	2	1	3	4	4	3	2
Spain	2	20	4	3	5	5	5	5	5	4	3	3	3	3
Spain	1	20	1	3	5	5	5	5	5	2	2	2	2	2
Spain	1	24	2	1	5	5	5	5	5	5	5	5	5	5
Spain	2	20	1	2	5	5	5	4	5	1	1	3	3	3
Spain	1	23	3	4	5	5	5	5	5	5	3	3	3	3
Spain	1	22	3	4	4	4	4	3	2	2	5	2	3	2
Spain	2	23	3	3	5	5	5	5	5	5	5	5	5	5
Spain	2	20	3	2	4	4	4	4	4	3	3	3	3	3
Spain	2	22	1	3	5	4	5	4	5	2	3	4	3	3
Spain	1	20	2	2	4	4	4	4	4	4	4	4	4	4
Spain	1	23	3	4	4	4	4	4	4	4	4	4	4	4
Spain	1	22	2	4	5	5	5	5	5	3	4	4	3	3
Spain	1	20	2	2	4	4	4	4	4	4	4	4	4	4
Spain	1	23	3	4	4	4	4	4	4	4	4	4	4	4
Spain	1	22	2	4	5	5	5	5	5	3	4	4	3	3
Spain	1	20	2	3	5	4	4	5	3	2	3	4	2	1
Spain	2	20	2	4	4	4	4	4	5	3	3	5	3	3
Spain	2	21	1	3	5	5	5	5	5	4	3	3	4	4
Spain	2	20	3	2	5	5	5	3	5	4	4	4	4	3
Spain	1	21	2	3	3	3	3	3	3	3	4	3	4	3
Spain	2	21	2	3	4	5	5	5	4	4	4	3	4	4
Spain	2	19	4	1	5	4	4	4	5	4	5	4	4	4
Spain	1	19	4	1	5	5	4	5	5	3	3	4	3	4
Spain	2	20	1	3	5	5	5	5	5	3	3	4	2	3
Spain	1	24	3	1	5	5	5	5	4	4	4	4	4	4
Spain	1	24	3	3	4	3	4	4	3	3	3	3	2	3
Spain	2	24	3	1	4	3	4	3	4	4	3	3	2	3
Spain	1	24	3	4	5	4	4	5	4	3	3	2	2	2
Spain	2	24	3	1	5	5	5	5	5	2	3	4	3	2
Spain	2	24	1	3	5	5	5	5	5	1	3	5	1	1
Spain	1	21	2	3	5	5	5	5	5	4	3	4	4	4
Spain	1	21	2	3	5	5	5	5	5	5	5	5	5	5
Spain	2	21	4	3	5	5	5	5	5	5	5	5	5	5
Spain	1	21	2	3	5	5	5	5	5	1	2	3	2	1
Spain	2	21	2	3	5	5	5	4	5	3	4	3	3	3
Spain	2	21	1	3	5	4	4	4	5	4	3	4	3	4
Spain	2	26	1	1	5	5	5	5	5	5	5	5	5	5
Spain	2	23	2	3	5	5	5	5	5	1	4	2	1	1
Spain	1	21	3	3	4	4	4	4	4	2	2	3	2	2
Spain	1	21	3	1	5	5	5	5	5	2	2	2	2	2
Spain	1	21	3	2	5	5	5	4	4	4	3	2	2	4
Spain	2	26	1	3	5	5	5	5	5	3	4	5	4	4
Spain	2	20	3	2	5	5	5	5	5	5	5	5	5	5
Spain	1	21	4	3	5	5	5	5	5	1	2	2	2	2
Spain	2	20	1	2	5	5	5	5	5	4	1	4	2	2
Spain	2	20	1	2	5	5	5	5	5	4	4	4	3	3
Spain	1	20	4	2	5	5	5	5	5	3	4	4	3	4
Spain	1	21	1	3	5	4	4	5	5	3	4	4	3	3
Spain	2	22	2	4	5	5	4	4	4	1	3	3	2	1
Spain	1	21	3	3	5	5	5	5	5	1	1	2	3	3
Spain	1	22	4	4	4	4	3	5	4	4	4	3	4	4
Spain	2	21	3	2	4	3	5	3	5	4	4	4	4	4
Spain	1	20	2	1	5	5	5	5	5	2	2	4	2	2
Spain	2	21	1	3	5	5	5	5	5	4	5	4	5	5
Spain	2	21	3	3	5	3	4	3	4	3	4	4	2	2
Spain	1	21	3	3	5	5	5	5	5	4	4	5	4	4
Spain	1	21	3	3	4	4	4	4	4	2	2	3	2	2
Spain	2	21	3	3	5	5	5	5	5	4	3	4	2	3
Spain	2	21	1	3	5	4	4	4	2	1	1	2	1	4
Spain	1	22	2	4	5	5	4	4	4	4	3	3	2	2
Spain	2	20	1	2	5	5	5	5	5	5	5	5	5	5
Spain	2	20	4	2	5	5	5	5	4	3	2	2	2	4
Spain	1	20	1	2	5	5	4	5	5	3	3	4	3	2
Spain	2	20	3	1	4	3	3	3	3	5	4	4	3	4
Spain	1	19	3	1	5	5	5	5	5	5	5	5	5	5
Spain	1	21	1	3	5	5	5	5	5	5	5	5	5	5
Spain	1	24	4	4	5	5	5	5	4	3	2	2	2	3
Spain	1	21	2	2	5	5	5	5	5	2	3	4	3	4
Spain	1	21	2	3	5	5	5	5	5	5	5	5	5	5
Spain	1	21	2	2	4	4	4	4	5	3	3	4	3	2
Spain	2	22	1	2	5	4	4	3	4	3	3	4	2	3
Spain	2	21	1	2	5	5	5	5	5	5	5	5	3	5
Spain	2	21	1	3	4	5	5	5	5	3	3	4	3	4
Spain	1	20	3	4	5	4	4	4	4	4	4	4	5	5
Spain	1	21	2	3	5	5	5	5	5	1	1	1	1	1
Spain	1	21	2	3	5	5	5	5	5	4	3	4	4	3
Spain	2	20	3	2	5	5	5	5	5	3	5	5	3	3
Spain	2	21	4	3	5	5	5	5	4	4	4	5	4	4
Spain	2	21	1	3	4	3	3	4	4	2	4	4	3	2
Spain	1	21	2	3	5	5	5	5	5	5	5	4	4	4
Spain	2	21	3	3	5	5	4	4	3	4	4	4	3	4
Spain	2	21	4	1	1	1	1	1	1	1	1	1	1	3
Spain	1	21	2	3	5	4	3	5	4	3	4	3	3	3
Spain	1	36	3	1	5	5	5	5	5	3	2	4	2	2
Spain	2	21	1	3	5	5	5	5	5	5	5	5	5	5
Spain	1	22	2	4	5	5	5	5	5	4	4	4	3	4
Spain	2	21	1	2	5	5	5	5	5	4	2	2	2	4
Spain	1	21	2	3	5	5	5	5	5	1	2	2	1	2
Spain	2	22	4	3	5	5	4	5	5	2	3	3	1	3
Spain	1	21	1	3	5	4	5	5	3	2	3	3	2	2
Spain	2	21	1	3	5	5	5	5	4	2	4	2	2	3
Spain	2	21	3	3	5	5	5	5	5	5	5	5	5	5
Spain	1	22	2	4	5	4	4	2	2	1	2	3	1	2
Spain	1	22	2	4	4	4	4	4	3	3	3	4	3	4
Spain	1	24	3	4	5	5	4	4	3	4	4	3	3	3
Spain	2	24	3	4	5	5	5	5	5	4	5	5	5	5
Spain	1	27	1	2	4	4	3	3	3	2	2	2	2	2
Spain	2	24	1	3	5	4	4	4	5	4	4	4	3	4
Spain	2	21	2	3	5	5	5	5	5	4	4	4	4	4
Spain	1	21	3	3	5	5	5	5	5	4	5	5	4	3
Spain	1	21	3	3	5	5	5	5	5	2	3	2	2	2
Spain	1	21	2	3	5	5	5	5	5	3	3	4	2	2
Spain	2	21	2	3	5	5	4	5	4	2	2	4	1	1
Spain	2	21	1	3	5	4	4	4	5	3	4	3	2	3
Spain	1	20	3	1	5	5	4	5	4	3	3	3	2	2
Spain	1	20	3	1	5	5	5	5	5	5	3	4	2	4
Spain	2	21	2	3	5	5	5	5	5	1	3	3	1	3
Spain	2	22	2	4	5	5	5	5	5	1	3	2	2	1
Spain	2	19	4	1	5	5	5	5	5	3	3	3	3	3
Spain	2	22	3	3	5	5	5	5	5	4	4	5	5	5
Spain	1	21	1	2	5	4	5	5	3	2	4	3	2	2
Spain	1	20	4	2	5	5	5	5	5	4	4	4	3	3
Spain	1	21	3	3	5	5	5	5	5	5	3	3	3	3
Spain	2	20	4	2	5	5	5	5	5	4	4	4	4	3
Spain	1	23	3	4	3	4	4	5	3	4	4	4	3	3
Spain	2	21	3	3	5	5	5	5	5	4	4	3	2	3
Spain	2	21	1	3	5	5	5	4	5	3	2	2	1	2
Spain	2	22	3	4	5	5	5	5	5	4	3	4	3	4
Spain	1	21	2	1	5	5	5	5	5	1	1	4	1	1
Spain	1	23	3	4	5	5	5	5	4	3	4	2	3	3
Spain	2	23	3	4	5	5	5	5	5	4	4	1	4	4
Spain	1	23	1	4	5	5	5	5	5	5	4	5	3	5
Spain	2	21	1	3	5	5	5	5	5	5	5	5	5	5
Spain	2	21	2	3	5	5	5	5	4	4	4	4	4	4
Spain	1	20	4	2	3	4	4	4	3	4	3	4	3	4
Spain	1	22	3	3	5	5	4	3	4	4	4	2	4	4
Spain	2	20	3	2	5	5	5	5	5	4	3	3	3	2
Spain	2	21	1	3	5	5	5	5	4	4	4	3	2	4
Spain	1	22	4	3	5	5	5	5	5	1	5	2	3	3
Spain	1	23	3	2	5	5	5	5	5	4	4	4	3	4
Spain	1	20	2	1	5	4	5	3	5	1	1	4	3	2
Spain	2	21	2	1	4	4	4	4	3	4	2	4	3	3
Spain	1	20	2	1	5	5	5	5	5	5	5	5	5	5
Spain	2	23	3	4	4	4	4	3	4	4	5	5	4	4
Spain	2	23	1	3	5	5	5	5	3	1	2	5	1	5
Spain	2	25	3	3	5	5	5	5	5	3	2	2	1	2
Spain	1	21	2	3	5	4	4	4	4	4	2	2	3	2
Spain	1	20	3	2	5	5	5	5	5	4	3	4	4	4
Spain	2	21	3	3	5	5	5	5	5	1	1	2	1	1
Spain	2	20	1	2	5	5	5	5	4	2	2	2	2	2
Spain	1	21	1	3	5	4	5	4	3	1	1	1	1	2
Spain	1	21	3	3	5	5	4	4	4	3	3	3	2	3
Spain	1	22	2	4	5	4	4	4	4	4	4	3	3	4
Spain	1	21	2	3	5	5	5	3	4	4	4	3	2	2
Spain	2	21	3	3	5	5	5	5	3	3	3	3	3	3
Spain	1	22	3	3	5	5	4	3	4	4	4	3	4	4
Spain	2	21	1	3	5	4	4	5	4	4	4	4	5	4
Spain	1	21	3	3	5	5	5	5	4	1	1	1	1	1
Spain	2	21	3	3	5	5	5	5	5	2	3	1	2	2
Spain	2	21	2	3	5	5	5	5	4	1	1	2	1	1
Spain	1	21	3	4	5	5	5	5	5	3	3	3	4	3
Spain	1	25	2	4	4	4	4	4	3	2	2	2	2	2
Spain	2	21	1	3	5	5	5	5	4	3	3	4	2	2
Spain	2	21	1	3	5	5	5	5	4	3	2	2	2	2
Spain	2	21	3	3	4	3	4	3	3	3	3	3	3	3
Spain	1	22	3	4	5	5	4	4	5	3	4	2	2	5
Spain	1	23	3	2	5	5	5	5	5	5	5	5	3	5
Spain	1	21	1	2	5	4	4	5	3	3	3	4	1	2
Spain	2	21	1	3	5	5	5	5	2	2	1	2	2	2
Spain	1	22	1	4	5	5	5	5	5	4	4	4	4	4
Spain	2	21	2	3	5	5	5	4	5	1	1	4	4	1
Spain	1	21	2	3	5	5	5	5	5	4	5	5	4	4
Spain	1	21	3	3	5	5	5	5	5	2	5	5	3	2
Spain	2	21	3	3	5	5	5	5	5	3	4	4	3	4
Spain	2	21	1	3	5	5	5	5	5	3	3	2	3	3
Spain	1	22	3	4	5	5	5	5	5	5	4	4	4	4
Spain	1	21	3	3	5	5	5	5	5	5	5	5	4	5
Spain	1	21	3	3	5	5	5	5	4	5	5	5	4	5
Spain	2	21	2	3	4	4	4	5	4	2	2	4	3	4
Spain	2	22	3	3	5	5	5	3	4	5	2	3	3	4
Spain	2	21	1	3	5	4	4	3	4	3	2	4	3	3
Spain	1	21	1	3	5	5	5	5	4	2	2	2	2	2
Spain	1	21	3	3	5	5	5	5	5	3	3	3	2	3
Spain	2	20	3	2	5	4	5	5	3	4	4	4	4	5
Spain	1	22	3	4	5	5	5	5	5	5	5	5	5	5
Spain	2	22	1	3	5	5	5	5	4	5	5	4	4	4
Spain	2	21	1	3	5	4	4	5	3	3	2	4	3	4
Spain	1	21	3	3	5	5	5	5	5	4	3	4	2	3
Spain	1	21	4	3	5	5	5	5	5	4	4	3	3	4
Spain	1	20	3	1	5	5	5	5	5	4	4	4	2	2
Spain	2	20	2	1	5	5	5	3	4	5	4	4	4	4
Spain	2	21	3	3	5	5	5	5	5	2	3	4	2	2
Spain	2	21	1	3	4	4	4	4	4	2	2	2	2	2
Spain	1	23	3	2	5	5	5	5	5	3	3	3	3	3
Spain	1	23	3	3	5	5	5	5	5	4	4	3	3	4
Spain	1	21	3	3	5	5	5	5	5	2	3	2	2	2
Spain	2	21	3	2	5	5	5	5	5	4	4	4	4	4
Spain	2	21	3	2	5	5	5	5	5	5	5	4	4	5
Spain	2	21	1	3	5	5	5	5	5	4	2	4	2	2
Spain	2	21	1	3	4	4	2	4	2	3	3	2	2	2
Spain	1	21	3	3	5	4	5	5	3	2	2	3	2	2
Spain	1	20	1	2	5	4	4	2	4	2	2	3	2	2
Spain	2	21	3	2	5	5	5	5	5	5	4	5	4	5
Spain	2	23	3	4	5	5	5	5	5	4	4	3	3	4
Spain	2	21	1	3	5	5	5	5	5	4	5	4	3	1
Spain	2	22	3	4	5	5	5	4	5	4	4	4	4	5
Spain	1	24	2	4	5	5	5	3	5	1	1	3	2	2
Spain	1	23	4	2	5	5	5	5	5	5	5	5	4	4
Spain	1	26	2	1	5	5	4	4	4	3	4	4	3	4
Spain	2	25	3	4	5	5	5	5	5	5	5	5	5	5
Spain	2	25	3	1	5	5	5	5	5	5	5	5	5	5
Spain	2	25	1	3	5	4	4	4	4	3	4	4	4	4
Spain	2	21	1	3	4	3	2	4	3	2	2	3	2	2
Spain	2	21	3	3	4	4	4	3	3	3	2	3	2	4
Spain	2	21	2	3	5	5	5	5	5	2	2	1	2	2
Spain	1	21	3	3	5	5	5	5	5	1	3	3	1	2
Spain	2	25	1	3	5	5	5	5	5	4	4	3	3	3
Spain	2	23	4	3	5	5	5	5	5	5	5	5	4	5
Spain	1	20	3	1	4	5	4	5	3	1	2	4	2	3
Spain	2	26	1	4	5	4	4	4	4	3	3	3	3	3
Spain	1	27	3	4	5	5	5	5	5	1	1	2	2	2
Spain	1	24	3	4	5	5	5	5	5	1	1	4	3	4
Spain	2	21	1	1	5	5	5	5	5	4	4	4	4	4
Spain	1	21	4	3	5	5	5	5	5	2	2	2	3	2
Spain	1	25	4	5	5	4	4	5	4	5	4	4	4	5
Spain	2	22	4	1	5	4	5	4	5	4	3	5	2	4
Spain	1	22	4	3	5	4	4	5	4	2	3	3	2	2
Spain	2	21	1	3	5	5	5	5	5	2	1	1	2	2
Spain	1	20	4	2	4	4	3	4	4	3	3	3	3	3
Spain	1	21	4	3	5	1	5	5	5	2	5	4	4	4
Spain	1	20	3	2	5	4	5	3	4	3	3	3	3	3
Spain	2	21	2	3	4	4	4	4	4	4	3	3	3	3
Spain	2	21	1	3	5	4	4	3	3	2	2	3	2	2
Spain	2	21	2	3	5	5	5	4	4	3	3	3	4	4
Spain	1	22	3	4	5	5	5	5	5	2	2	3	2	2
Spain	1	21	3	3	5	5	4	3	4	2	1	2	1	2
Spain	2	21	3	3	5	5	5	5	5	1	1	1	1	1
Spain	2	21	4	2	5	5	5	5	5	5	5	5	5	5
Spain	1	22	2	4	5	5	5	5	5	4	3	4	3	2
Spain	2	21	1	3	4	4	2	4	4	2	2	3	2	2
Spain	1	19	3	1	5	5	5	5	4	2	1	1	1	1
Spain	1	19	3	1	5	5	5	4	5	3	3	3	4	4
Spain	1	22	2	4	5	4	4	4	4	4	4	4	4	4
Spain	2	19	2	1	4	3	3	3	2	1	1	1	1	1
Spain	1	22	2	4	5	3	3	3	4	1	1	1	1	1
Spain	2	28	3	4	5	5	5	5	5	5	4	5	3	3
Spain	2	22	3	4	5	3	4	5	5	4	5	4	4	4
Spain	2	22	1	3	4	4	2	5	4	5	4	4	5	4
Spain	1	21	1	3	5	5	5	4	5	2	3	4	3	4
Spain	1	19	3	1	5	5	1	5	3	1	1	1	1	1
Spain	1	24	3	4	4	5	5	4	3	4	4	4	4	4
Spain	2	23	2	3	5	5	5	5	5	4	3	4	4	3
Spain	2	21	1	3	5	4	4	3	4	3	3	3	3	3
Spain	2	21	1	3	4	4	4	3	3	4	4	4	2	2
Spain	1	21	3	3	5	5	5	5	5	4	4	4	4	4
Spain	2	21	3	3	5	5	5	5	5	5	5	3	5	5
Spain	1	21	2	3	5	5	5	5	5	5	5	5	5	5
Spain	2	21	2	3	5	5	5	5	5	1	1	2	1	1
Spain	1	21	3	3	5	5	5	5	5	3	4	4	4	3
Spain	2	21	1	3	5	5	5	5	5	5	5	2	4	4
Spain	1	21	3	3	4	5	5	5	5	4	4	5	4	5
Spain	2	22	2	4	5	5	5	5	5	1	4	4	2	1
Spain	1	19	3	1	4	3	2	3	3	1	1	1	1	1
Spain	2	22	2	4	5	5	4	5	5	4	4	4	3	4
Spain	1	21	3	3	4	4	4	4	3	4	3	2	3	3
Spain	2	21	1	3	5	5	5	5	5	1	1	3	1	1
Spain	2	21	2	3	5	5	5	5	5	1	2	4	2	1
Spain	1	19	3	1	5	4	4	5	5	3	4	3	3	3
Spain	1	22	3	2	5	4	3	4	4	3	3	3	1	3
Spain	1	20	4	2	5	5	5	5	4	3	4	4	3	4
Spain	2	21	1	3	4	4	4	4	3	4	4	3	3	3
Spain	2	21	3	3	5	5	5	5	5	5	5	4	5	4
Spain	2	21	1	3	5	5	5	5	5	3	5	5	3	2
Spain	2	21	1	3	5	5	5	5	4	3	2	4	2	2
Spain	1	21	4	3	4	4	4	4	4	3	3	3	3	3
Spain	2	21	4	3	5	5	5	5	5	2	2	3	2	2
Spain	1	20	3	3	5	5	5	5	5	3	4	3	3	3
Spain	2	21	2	3	5	4	4	5	4	4	4	3	2	2
Spain	1	21	2	3	5	5	3	3	3	1	1	3	1	1
Spain	2	21	4	3	5	5	5	5	5	5	5	5	5	4
Spain	1	20	4	2	5	4	5	4	5	3	3	3	2	2
Spain	1	21	4	1	5	5	5	5	5	5	5	3	4	5
Spain	1	21	2	3	5	4	4	4	4	2	3	3	3	3
Spain	2	20	2	2	5	5	5	5	5	1	2	3	2	2
Spain	2	21	1	3	5	5	5	4	4	3	4	5	3	4
Spain	1	21	3	3	5	5	5	5	5	5	4	4	5	4
Spain	2	21	3	3	5	5	5	5	5	4	3	3	4	4
Spain	1	23	3	4	5	5	4	5	4	4	3	4	3	4
Spain	2	21	3	2	5	4	4	3	4	2	2	3	2	2
Spain	2	21	1	3	5	5	5	5	5	4	3	3	3	4
Spain	1	20	3	2	5	5	5	5	4	4	4	3	3	4
Spain	1	20	1	2	5	5	5	3	5	4	3	3	3	3
Spain	2	21	2	3	5	5	5	3	4	1	2	2	2	1
Spain	1	21	2	3	5	5	5	5	5	3	1	2	2	2
Spain	2	20	1	2	5	5	5	5	5	3	4	3	3	3
Spain	2	20	1	3	5	5	5	5	4	3	4	5	4	3
Spain	2	24	1	3	3	5	5	5	4	3	2	4	3	2
Spain	2	54	4	4	5	5	5	5	5	5	5	5	5	5
Spain	1	21	1	1	5	5	5	5	5	5	5	5	5	5
Spain	1	21	4	3	4	4	4	4	4	2	2	2	2	2
Spain	1	20	3	3	5	5	5	5	5	5	5	4	5	5
Spain	2	21	1	3	5	5	4	5	4	2	2	3	2	2
Spain	1	21	2	3	5	5	5	3	4	4	4	3	2	2
Spain	2	21	2	3	5	4	5	5	4	4	5	5	4	4
Spain	2	21	2	3	5	5	5	4	4	3	2	2	2	1
Spain	1	21	2	3	5	5	5	5	5	4	4	3	4	4
Spain	1	21	2	3	5	5	5	5	5	4	5	4	3	3
Spain	2	21	1	3	5	5	5	4	5	4	5	4	3	3
Spain	2	21	3	3	5	5	5	5	4	2	2	3	3	2
Spain	1	25	2	3	5	4	4	4	3	2	2	4	2	2
Spain	1	21	2	3	5	5	5	5	4	2	3	4	2	1
Spain	1	21	2	3	5	5	5	4	4	3	3	3	2	2
Spain	2	21	3	3	5	5	5	5	4	3	1	3	3	3
Spain	2	21	1	3	5	5	5	5	4	1	1	2	1	1
Spain	1	22	4	3	4	4	3	4	4	3	3	3	3	3
Spain	2	21	2	3	5	5	5	5	5	2	3	5	1	2
Spain	1	20	3	2	5	5	5	5	5	2	2	5	3	4
Spain	1	21	2	3	5	5	5	5	5	1	1	4	1	4
Spain	2	21	3	3	5	5	5	3	5	3	3	3	3	3
Spain	2	22	1	3	4	4	4	4	5	4	2	4	2	4
Spain	2	21	1	3	5	5	4	4	5	3	3	2	4	3
Spain	2	23	1	4	5	4	4	5	4	2	3	2	2	2
Spain	1	24	4	1	5	5	3	4	5	2	2	3	1	2
Spain	2	20	4	5	5	5	5	5	4	4	3	4	3	3
Spain	1	24	4	4	4	4	4	4	4	3	3	3	3	3
Spain	2	22	1	4	5	5	5	5	5	3	3	2	3	2
Spain	1	24	1	3	5	5	4	5	4	1	4	4	1	1
Spain	1	21	3	3	5	5	5	5	5	1	2	2	2	3
Spain	1	22	4	2	5	5	5	5	5	4	3	5	4	4
Spain	1	21	4	3	5	3	5	4	4	2	2	2	2	2
Spain	2	21	3	3	5	4	4	5	4	3	4	3	4	3
Spain	2	21	3	3	5	5	5	5	5	2	4	4	3	2
Spain	2	21	1	3	5	5	4	5	4	4	4	3	3	4
Spain	1	23	4	3	5	5	5	5	5	3	4	4	3	3
Spain	1	24	3	4	5	5	5	5	5	5	5	5	5	5
Spain	1	24	2	5	5	5	5	4	5	2	4	4	4	2
Spain	2	24	3	2	5	5	5	5	5	4	3	3	3	3
Spain	2	25	1	4	5	5	5	5	5	5	5	5	5	5
Spain	2	25	1	3	4	5	5	5	4	4	4	4	4	4
Spain	1	21	4	1	5	5	5	4	5	4	3	3	4	4
Spain	1	28	4	4	5	4	5	5	5	5	5	5	5	5
Spain	1	21	2	3	4	5	5	4	4	2	2	4	2	1
Spain	2	21	4	3	5	5	5	5	5	1	5	5	5	5
Spain	2	21	2	3	5	5	5	5	5	2	2	3	3	2
Spain	2	21	1	3	5	5	5	5	5	2	4	5	4	3
Spain	1	32	3	2	5	5	5	5	5	4	5	3	3	4
Spain	2	22	4	3	5	5	5	5	5	4	3	3	4	3
Spain	2	22	4	3	5	5	5	5	5	5	3	2	2	5
Spain	1	26	2	5	5	5	5	5	5	1	3	3	3	2
Spain	1	27	3	1	4	4	4	4	4	4	3	3	4	4
Spain	1	21	3	3	5	5	5	4	5	5	5	5	5	5
Spain	2	25	1	3	4	3	2	3	4	4	3	4	4	4
Spain	2	20	1	2	5	4	4	5	4	3	4	2	4	4
Spain	1	26	3	2	4	3	4	3	4	3	3	3	3	3
Spain	2	20	1	2	5	5	5	5	5	3	3	3	2	2
Spain	1	23	3	2	5	5	5	5	4	3	3	4	3	3
Spain	1	24	3	3	5	5	5	5	5	2	3	4	3	3
Spain	2	21	1	3	4	5	4	3	4	2	3	4	2	2
Spain	1	21	2	3	5	5	5	5	5	3	1	3	1	3
Spain	2	21	3	2	5	5	4	5	4	4	3	4	3	4
Spain	2	21	1	3	5	4	4	4	4	4	4	4	4	4
Spain	1	21	2	3	5	5	5	5	5	4	4	5	4	4
Spain	1	21	3	2	5	5	4	5	5	4	4	4	3	4
Spain	2	21	1	3	4	4	4	4	3	2	2	2	2	1
Spain	1	24	2	5	5	5	5	5	5	2	2	2	2	3
Spain	2	21	2	3	4	4	4	4	3	2	2	3	1	1
Spain	2	21	4	3	5	5	5	5	5	3	3	3	3	4
Spain	1	21	4	3	5	5	5	5	5	5	5	5	3	5
Spain	2	21	4	3	5	5	4	4	4	5	4	4	4	4
Spain	2	21	2	3	5	5	5	5	5	5	5	5	5	5
Spain	2	23	2	5	5	5	5	5	5	4	4	4	2	2
Spain	2	24	2	1	5	5	4	5	5	5	5	5	5	5
Spain	1	22	2	4	5	4	5	5	4	5	4	2	1	3
Spain	2	21	1	3	5	5	5	5	5	5	5	5	3	4
Spain	1	22	3	2	5	5	4	5	4	3	3	4	3	3
Spain	1	22	3	1	5	5	5	5	5	5	5	5	5	5
Spain	2	21	4	3	4	4	4	4	4	4	4	4	4	4
Spain	1	24	3	4	5	5	5	5	5	1	3	3	3	3
Spain	2	20	3	1	4	3	4	4	3	3	3	3	3	3
Spain	2	21	1	3	5	4	4	4	3	2	2	2	2	2
Spain	2	21	2	3	5	4	4	5	5	4	3	4	3	4
Spain	1	21	3	3	5	4	4	4	3	2	2	3	2	2
Spain	1	21	3	3	5	5	5	5	5	5	4	2	3	4
Spain	1	26	3	2	5	4	3	5	4	4	1	4	2	4
Spain	2	25	1	4	5	5	5	5	5	4	4	5	2	4
Spain	2	21	1	3	5	5	5	4	5	3	3	3	3	3
Spain	2	21	3	2	5	5	5	5	5	5	5	4	5	5
Spain	2	21	2	3	5	5	5	5	5	1	5	3	2	1
Spain	1	21	3	2	5	5	5	5	5	5	1	4	3	4
Spain	1	21	3	3	5	5	5	5	5	1	4	3	1	2
Spain	1	21	3	3	5	4	5	5	5	4	3	4	2	3
Spain	2	21	2	3	5	5	5	3	5	5	2	4	3	3
Spain	2	21	1	3	5	5	5	5	5	2	5	5	2	2
Spain	2	21	3	3	5	5	5	5	5	3	3	4	4	3
Spain	1	20	1	2	5	5	5	5	5	4	4	4	4	4
Spain	2	21	3	3	5	5	5	5	5	4	4	3	4	3
Spain	2	21	1	2	5	5	5	5	5	5	5	5	5	4
Spain	1	21	4	3	5	5	5	5	5	5	5	5	3	2
Spain	1	21	1	3	5	5	5	5	5	4	4	4	4	4
Spain	1	19	2	1	5	4	5	5	4	4	4	3	3	3
Spain	2	22	1	4	4	5	5	5	5	4	4	5	4	4
Spain	1	21	1	2	5	5	5	5	5	5	5	5	5	5
Spain	1	21	3	2	5	5	5	5	5	5	5	5	5	5
Spain	2	22	1	2	5	4	4	4	4	3	3	4	3	3
Spain	2	21	1	3	5	5	5	3	5	5	5	5	5	5
Spain	1	21	1	2	4	2	2	2	1	3	2	2	2	2
Spain	1	21	4	3	5	5	5	5	5	3	2	3	2	2
Spain	2	21	2	2	4	4	4	4	4	3	3	4	3	3
Spain	2	21	1	3	5	4	4	4	5	2	4	4	2	2
Spain	2	20	4	2	5	5	5	5	5	4	4	4	4	4
Spain	1	21	4	3	5	5	5	5	5	3	4	4	3	4
Spain	2	21	3	3	5	5	5	5	5	5	4	4	3	5
Spain	2	21	1	3	5	5	5	5	5	2	2	3	2	2
Spain	1	22	2	4	5	5	5	5	4	3	3	4	2	2
Spain	1	21	1	3	4	4	4	3	4	2	2	3	2	2
Spain	2	21	2	3	5	4	5	5	5	2	3	2	2	2
Spain	1	25	2	4	5	5	3	5	5	5	5	5	5	5
Spain	1	25	1	2	4	4	4	4	4	3	3	3	3	3
Spain	2	22	3	4	5	5	5	5	5	5	5	5	3	4
Spain	2	21	3	3	5	5	5	4	5	5	5	5	5	5
Spain	2	21	1	3	4	4	3	4	4	4	4	4	4	4
Spain	2	21	3	3	5	5	5	5	5	5	4	4	4	5
Spain	1	21	2	3	5	5	5	4	5	2	3	4	3	2
Spain	2	21	2	2	5	5	5	5	4	2	3	3	2	1
Spain	2	21	4	4	5	5	5	5	5	4	4	3	4	4
Spain	1	22	3	3	5	4	3	4	3	2	2	2	2	2
Spain	1	21	1	3	4	4	4	3	3	2	1	2	2	1
Spain	1	21	3	1	5	4	4	3	3	2	1	2	2	1
Spain	2	21	1	3	5	5	5	5	5	5	5	5	4	4
Spain	2	21	1	3	5	5	4	5	5	5	4	5	3	4
Spain	1	21	3	3	5	5	4	4	4	4	2	2	2	2
Spain	1	21	4	3	5	5	5	5	5	2	2	1	1	4
Spain	2	20	1	3	4	4	4	3	3	1	2	4	2	2
Spain	1	20	1	2	5	5	5	3	5	4	4	2	3	4
Spain	2	20	1	2	5	5	5	5	5	3	4	3	3	3
Spain	1	20	4	2	3	3	3	3	3	3	3	3	3	3
Spain	1	20	4	3	5	5	5	5	5	5	5	5	5	5
Spain	2	22	2	3	5	5	5	4	4	4	3	4	3	4
Spain	2	21	1	3	5	5	4	3	5	4	4	4	4	4
Spain	1	24	1	4	4	4	4	4	4	4	3	4	3	3
Spain	1	23	4	4	5	5	4	5	5	5	5	5	3	3
Spain	2	22	4	4	5	5	4	4	4	4	2	4	2	4
Spain	2	20	1	1	5	5	5	5	5	5	5	4	3	3
Spain	1	24	2	4	5	5	5	5	5	1	2	4	1	4
Spain	2	22	1	3	5	5	5	5	5	3	3	4	3	3
Spain	1	24	2	3	5	5	5	5	4	3	2	3	2	2
Spain	1	20	3	2	5	3	4	3	1	4	1	4	3	4
Spain	2	22	2	3	4	4	4	4	3	2	4	3	2	1
Spain	1	22	3	4	5	5	5	5	5	5	5	5	4	4
Spain	2	21	1	3	5	5	5	5	5	3	3	3	3	3
Spain	2	21	1	3	5	5	5	4	4	2	2	3	2	2
Spain	1	24	4	1	5	5	5	5	3	2	1	3	1	1
Spain	1	22	2	4	5	5	5	5	5	4	4	4	4	4
Spain	1	24	2	3	5	5	5	4	5	4	4	4	3	4
Spain	2	21	3	3	5	5	5	5	4	4	3	3	3	3
Spain	2	21	3	3	5	5	5	4	5	2	5	5	3	3
Spain	2	21	1	3	5	5	4	4	3	2	2	3	2	3
Spain	2	23	1	3	5	5	5	5	5	1	1	1	1	5
Spain	1	21	3	3	5	4	4	4	4	4	2	3	3	2
Spain	1	21	2	3	5	5	5	5	4	4	4	3	4	3
Spain	1	21	3	2	5	5	5	5	5	3	3	4	3	3
Spain	2	21	2	3	5	5	5	5	5	3	4	3	3	3
Spain	2	21	1	3	4	4	4	4	4	5	4	4	4	5
Spain	1	21	3	3	5	5	5	4	5	2	2	4	2	2
Spain	2	21	2	3	5	4	4	4	4	3	3	4	3	2
Spain	2	21	3	1	5	5	5	4	5	4	4	4	4	4
Spain	2	21	3	3	5	5	5	4	4	4	4	3	3	4
Spain	1	21	3	2	5	5	5	5	5	3	3	3	3	3
Spain	1	21	1	3	5	4	4	4	5	2	2	3	2	2
Spain	1	19	3	1	5	5	4	4	4	4	4	3	4	4
Spain	1	20	3	2	5	5	5	5	4	4	3	5	1	2
Spain	2	21	4	3	5	5	5	5	5	5	5	5	3	5
Spain	1	21	3	3	5	5	5	5	5	1	2	1	1	1
Spain	2	21	2	3	5	5	5	5	5	2	2	4	2	1
Spain	2	21	1	3	4	3	3	4	2	4	3	3	2	4
Spain	2	21	1	3	4	4	4	4	4	5	4	4	4	5
Spain	1	19	2	1	5	4	4	5	4	3	4	4	3	3
Spain	1	24	4	4	5	5	5	5	5	5	4	3	3	4
Spain	2	21	3	3	5	5	5	5	5	5	2	4	2	5
Spain	1	21	1	3	4	4	4	4	4	4	3	2	3	2
Spain	1	22	4	1	5	5	5	5	5	5	5	5	5	5
Spain	2	21	1	3	5	4	4	5	4	4	2	2	4	3
Spain	1	23	1	2	5	5	5	5	5	5	5	5	5	5
Spain	1	27	2	4	5	5	5	5	5	5	5	5	3	5
Spain	2	23	1	3	5	5	5	5	5	5	4	5	5	5
Spain	1	22	4	1	5	5	5	5	5	5	5	5	5	5
Spain	2	21	1	3	5	4	4	5	4	4	2	2	4	3
Spain	1	23	1	2	5	5	5	5	5	5	5	5	5	5
Spain	1	27	2	4	5	5	5	5	5	5	5	5	3	5
Spain	2	23	1	3	5	5	5	5	5	5	4	5	5	5
Spain	1	21	2	3	5	5	5	5	5	1	3	4	1	1
Spain	2	21	3	3	5	5	5	5	5	5	4	5	4	4
Spain	2	20	3	2	5	5	3	5	3	4	4	4	4	5
Spain	2	21	4	3	4	4	4	5	5	5	5	4	5	5
Spain	1	21	3	3	5	5	4	5	3	3	3	4	3	3
Spain	2	20	2	2	5	5	5	5	5	5	5	5	5	5
Spain	1	21	1	3	5	5	5	5	5	2	5	2	2	2
Spain	1	21	3	2	5	5	4	5	5	3	3	3	3	2
Spain	2	19	2	1	5	5	5	5	5	5	5	5	5	5
Spain	1	20	2	4	5	5	5	5	5	4	4	4	4	4
Spain	2	20	1	2	5	5	5	5	4	3	4	4	2	2
Spain	2	19	1	1	5	5	5	4	5	4	3	4	3	4
Spain	1	21	1	3	5	5	4	5	3	5	5	5	3	5
Spain	2	21	3	3	5	5	5	5	4	5	5	5	3	5
Spain	2	21	3	3	5	5	5	5	5	5	5	5	5	5
Spain	1	23	4	3	5	5	5	5	3	2	2	1	1	2
Spain	1	22	4	4	1	2	2	3	3	3	3	3	3	3
Spain	2	21	4	3	5	5	5	5	5	3	3	4	3	3
Spain	2	21	1	3	5	5	5	5	5	5	4	5	3	5
Spain	1	21	4	4	5	5	5	5	5	5	5	3	5	5
Spain	1	21	2	3	5	5	5	5	5	5	5	5	5	5
Spain	1	21	3	3	5	5	5	5	5	2	4	4	3	2
Spain	2	21	3	2	5	5	4	5	5	4	4	4	3	4
Spain	2	21	1	3	4	4	4	4	4	4	4	4	4	4
Spain	2	20	1	3	4	4	4	4	5	4	4	5	4	5
Spain	1	21	3	2	5	5	4	4	4	3	4	5	4	3
Spain	2	22	3	3	5	5	5	5	5	4	4	4	3	4
Spain	1	22	3	4	5	4	5	5	4	1	1	5	3	3
Spain	1	22	3	4	5	5	5	5	5	5	5	5	5	5
Spain	2	22	3	3	5	5	4	4	4	4	2	2	2	2
Spain	2	22	1	3	5	5	5	3	5	2	2	2	2	2
Spain	1	21	3	2	4	3	3	5	4	4	5	2	4	4
Spain	2	22	3	3	4	4	3	4	4	5	4	4	4	4
Spain	1	21	3	3	5	5	5	5	5	5	5	3	4	4
Spain	2	20	1	2	5	5	4	4	4	2	4	3	2	2
Spain	2	21	2	1	5	3	5	5	3	1	5	3	5	2
Spain	1	21	3	3	5	5	5	5	4	5	5	5	5	5
Spain	1	21	1	3	5	5	5	5	5	3	5	4	4	4
Spain	1	22	1	2	5	5	5	5	4	2	2	2	2	3
Spain	1	21	3	3	4	4	4	4	4	5	5	4	5	5
Spain	1	21	2	3	4	4	3	3	4	2	2	2	2	1
Spain	2	21	2	3	4	4	3	3	4	1	4	2	2	1
Spain	2	20	3	2	5	5	5	5	5	4	5	4	4	5
Spain	2	21	1	3	5	4	4	4	4	2	2	2	2	2
Spain	2	22	3	2	5	5	5	3	5	4	4	5	5	5
Spain	1	21	4	3	5	5	5	5	5	5	5	5	4	5
Spain	1	21	2	3	5	5	5	5	5	2	1	2	1	1
Spain	1	21	1	1	5	5	5	5	5	2	2	3	2	2
Spain	2	21	3	3	5	5	5	5	5	5	5	5	5	5
Spain	2	21	1	3	5	5	4	5	5	3	4	5	5	3
Spain	1	22	3	4	5	4	4	3	3	1	1	2	3	3
Spain	1	23	2	1	4	4	4	4	3	4	2	4	1	4
Spain	1	21	2	2	5	5	5	5	5	4	4	4	4	4
Spain	2	21	3	3	5	5	5	5	5	5	5	5	5	5
Spain	2	21	2	3	5	5	5	5	5	4	4	5	3	3
Spain	2	21	1	3	5	5	5	5	5	4	4	4	4	4
Spain	1	20	1	2	5	5	5	5	5	5	5	5	3	5
Spain	2	20	3	2	5	4	4	4	4	3	4	4	3	3
Spain	2	21	3	3	5	4	5	5	5	4	4	5	4	4
Spain	2	21	4	3	4	4	4	3	4	4	4	4	3	3
Spain	1	22	1	3	4	4	3	4	4	2	2	2	1	2
Spain	1	21	1	3	5	5	5	5	5	2	1	1	1	1
Spain	2	25	3	2	5	5	5	5	5	3	4	4	3	3
Spain	1	25	3	3	5	5	5	5	5	3	5	5	3	3
Spain	1	26	4	3	5	5	5	5	5	2	2	2	2	3
Spain	1	26	3	1	5	5	5	5	5	2	3	5	2	2
Spain	2	26	3	4	5	5	5	5	5	5	5	5	5	4
Spain	2	26	1	3	5	5	5	5	5	5	5	5	5	5
Spain	1	21	2	3	5	5	5	5	5	2	4	4	2	2
Spain	2	21	4	3	5	5	5	5	5	4	5	5	4	4
Spain	1	22	3	4	5	5	5	5	4	4	4	4	4	4
Spain	2	21	3	3	5	5	5	5	5	3	3	3	3	3
Spain	1	21	3	2	5	5	5	5	5	3	3	4	3	3
Spain	2	21	1	3	5	5	4	5	5	3	4	5	4	4
Spain	1	21	3	3	4	4	4	4	4	4	4	3	3	4
Spain	2	21	3	3	5	5	5	3	4	3	3	2	2	3
Spain	2	21	1	2	5	5	4	5	5	4	5	5	3	5
Spain	1	21	4	3	5	4	4	4	4	2	2	4	2	2
Spain	2	21	2	3	5	4	4	4	3	2	2	3	2	2
Spain	1	21	1	3	5	5	5	5	5	4	4	4	1	4
Spain	1	22	3	4	5	5	5	5	5	4	3	3	3	4
Spain	1	20	2	2	1	1	1	1	1	5	5	5	5	5
Spain	1	20	3	1	5	5	5	5	5	4	4	2	2	5
Spain	2	21	3	3	5	4	4	5	4	4	4	4	3	4
Spain	2	21	1	3	5	5	5	5	5	2	2	2	2	2
Spain	2	21	1	3	5	5	5	4	5	4	4	3	4	4
Spain	1	24	3	1	5	5	5	5	5	5	3	3	2	2
Spain	1	25	1	4	4	4	4	5	3	2	3	4	4	3
Spain	1	23	2	5	5	5	5	5	4	2	3	3	2	2
Spain	2	22	3	4	5	5	5	5	5	5	5	5	5	5
Spain	2	23	3	2	5	5	5	5	5	1	2	3	1	1
Spain	1	24	1	1	5	5	5	5	5	3	3	2	1	4
Spain	2	25	3	1	5	4	4	3	5	5	5	5	3	4
Spain	1	23	3	4	5	5	5	5	5	1	2	3	3	4
Spain	2	23	1	2	5	5	5	5	5	4	4	4	4	4
Spain	2	24	1	3	5	5	5	5	5	4	5	4	5	4
Spain	1	22	2	4	5	5	4	5	5	4	3	4	3	4
Spain	2	22	4	4	5	4	4	4	3	1	2	3	1	1
Spain	1	26	1	4	5	4	4	5	4	3	2	4	3	3
Spain	2	23	2	4	5	5	4	5	5	3	3	4	3	4
Spain	1	23	2	5	5	5	5	5	5	5	5	5	5	5
Spain	2	23	1	4	5	5	3	4	4	3	4	3	2	3
Spain	1	29	2	5	4	4	4	4	3	4	5	5	3	4
Spain	1	21	4	3	5	5	5	5	5	4	3	3	2	3
Spain	2	28	3	3	5	5	5	5	5	5	2	2	2	4
Spain	2	25	4	4	5	5	5	5	5	5	5	2	1	5
Spain	1	24	3	4	3	3	4	4	2	3	2	1	3	2
Spain	2	25	1	3	5	5	5	5	5	3	3	2	2	3
Spain	2	21	4	3	5	5	5	5	4	2	3	4	4	3
Spain	1	22	2	4	5	5	5	4	3	5	2	4	2	2
Spain	1	21	3	3	5	5	5	5	5	2	3	5	3	4
Spain	1	21	3	3	5	5	5	5	5	1	3	2	3	1
Spain	2	21	4	1	5	5	5	5	5	4	4	5	4	4
Spain	2	21	1	3	5	5	5	5	5	2	3	3	2	2
Spain	1	22	2	4	5	5	4	4	4	3	2	2	4	4
Spain	1	22	2	4	4	4	4	4	5	2	2	2	2	2
Spain	1	23	2	5	5	5	5	5	5	5	2	4	3	2
Spain	2	21	2	3	5	5	3	5	4	1	1	1	1	1
Spain	2	21	2	3	5	5	5	5	5	5	5	5	5	5
Spain	2	21	1	3	5	3	4	4	4	4	4	3	3	5
Spain	2	24	4	4	4	4	4	4	4	3	3	4	4	3
Spain	1	21	4	2	4	4	4	4	4	4	3	3	3	4
Spain	1	24	2	4	5	5	5	5	5	2	4	2	4	2
Spain	1	27	4	4	4	4	4	4	4	4	3	3	3	4
Spain	2	26	2	5	5	4	4	4	3	2	2	2	2	2
Spain	2	28	1	3	5	5	5	5	5	4	4	4	4	4
Spain	1	24	3	1	5	5	5	5	5	4	3	4	4	5
Spain	1	21	4	2	4	5	4	3	5	4	3	4	4	3
Spain	2	22	2	4	5	5	5	3	5	3	4	3	1	4
Spain	2	22	2	4	5	5	5	5	5	4	4	4	4	5
Spain	1	22	4	3	5	4	5	5	5	2	2	4	2	2
Spain	2	22	1	3	5	4	5	3	4	4	4	5	5	5
Spain	2	23	1	1	5	4	1	4	3	2	2	4	2	2
Spain	2	24	2	1	5	5	5	5	5	3	3	4	1	4
Spain	2	21	3	3	5	5	5	5	5	4	5	3	2	3
Spain	1	25	3	2	5	5	5	5	4	3	4	3	3	4
Spain	1	22	4	4	5	5	5	5	3	3	2	2	2	3
Spain	1	22	1	3	4	4	4	5	4	2	4	2	2	2
Spain	2	21	2	3	5	5	5	5	5	5	5	5	5	5
Spain	1	21	4	2	3	5	3	3	4	4	4	3	3	4
Spain	2	21	4	3	5	5	5	5	5	5	5	5	5	4
Spain	1	22	4	4	5	5	5	5	5	2	2	3	2	2
Spain	1	22	4	4	5	5	5	5	3	2	2	3	2	2
Spain	2	21	1	3	5	5	5	5	5	2	3	3	2	3
Spain	2	21	3	2	5	5	5	5	5	3	4	4	3	3
Spain	2	21	2	3	4	4	4	4	4	4	4	4	4	4
Spain	1	21	1	2	5	5	5	5	3	2	2	3	2	3
Spain	1	21	2	3	5	5	5	5	5	1	1	4	1	1
Spain	2	20	1	2	5	5	5	5	5	5	4	4	4	4
Spain	1	21	1	3	4	4	4	4	3	3	2	4	1	3
Spain	1	21	2	1	5	5	5	5	5	5	5	5	5	5
Spain	1	19	2	1	5	4	4	4	4	3	2	3	2	2
Spain	2	21	3	3	5	4	5	4	5	3	4	3	3	3
Spain	1	21	3	2	4	3	3	3	3	3	3	3	3	3
Spain	1	21	3	2	5	4	5	4	4	4	4	4	3	4
Spain	2	21	3	2	5	4	4	4	4	3	4	3	3	3
Spain	2	21	1	3	5	5	5	5	5	4	4	4	4	4
Spain	2	24	4	2	5	5	4	5	4	1	3	3	2	5
Spain	1	22	2	4	5	5	5	5	5	2	2	4	2	2
Spain	2	22	3	4	5	5	4	4	5	4	4	4	4	4
Spain	2	22	3	1	5	5	5	4	5	4	4	5	4	5
Spain	1	23	2	1	5	5	5	5	3	2	2	2	2	2
Spain	1	22	1	3	5	4	4	4	4	5	4	4	4	3
Spain	1	23	3	4	5	5	4	4	5	4	3	2	1	4
Spain	2	24	4	3	5	5	5	5	5	5	5	5	5	5
Spain	1	23	4	4	5	5	5	5	5	4	4	4	3	5
Spain	1	24	1	2	5	5	5	5	5	4	3	4	3	4
Spain	2	23	4	3	5	5	5	5	5	5	5	4	3	4
Spain	2	23	1	3	5	5	5	5	5	3	2	2	2	2
Spain	1	21	4	3	5	5	5	5	4	4	4	3	3	4
Spain	2	21	3	3	5	5	5	5	5	4	5	4	3	4
Spain	1	20	1	2	5	5	5	4	4	3	1	1	1	2
Spain	1	24	2	3	5	5	5	5	5	4	4	2	2	4
Spain	2	20	1	2	5	5	5	5	4	2	1	1	1	3
Spain	2	22	1	2	5	5	4	3	4	2	4	4	2	2
Spain	1	20	1	1	4	4	5	5	5	4	4	4	4	4
Spain	1	21	1	2	4	4	5	4	5	2	2	3	2	2
Spain	1	21	3	3	5	5	5	5	5	5	5	5	3	3
Spain	2	21	3	3	5	5	5	5	5	4	4	5	3	4
Spain	2	21	2	2	5	5	5	4	5	4	4	4	4	4
Spain	2	26	1	3	5	5	5	5	5	3	3	5	3	2
Spain	1	25	3	4	4	4	5	5	4	3	3	3	3	3
Spain	2	20	4	1	3	4	4	4	3	3	3	3	3	3
Spain	2	23	2	3	4	4	4	5	4	3	4	3	3	3
Spain	2	23	3	5	5	5	5	5	5	4	3	3	2	3
Spain	1	26	1	4	4	4	3	4	3	3	3	3	3	3
Spain	2	20	1	2	4	3	4	5	4	5	4	3	4	3
Spain	1	26	1	4	4	4	4	4	4	3	2	4	3	3
Spain	1	20	3	2	5	5	5	5	5	3	4	4	3	4
Spain	1	23	3	3	5	5	5	5	5	3	3	4	3	3
Spain	2	23	3	4	5	5	5	3	5	3	4	4	3	3
Spain	1	21	1	2	5	5	5	5	4	4	3	4	3	4
Spain	2	21	1	2	5	4	4	4	4	2	4	4	2	4
Spain	2	21	1	3	5	5	5	4	5	3	3	4	2	2
Spain	1	21	3	3	5	5	5	5	5	4	5	5	4	4
Spain	2	21	3	1	5	5	5	5	5	3	3	4	3	3
Spain	1	21	2	3	4	4	4	4	3	2	2	3	2	2
Spain	2	21	2	3	5	5	4	5	4	1	2	2	1	1
Spain	1	21	2	3	5	5	5	5	5	1	4	1	1	1
Spain	2	21	1	3	4	5	4	5	4	4	3	3	4	4
Spain	2	20	4	2	5	5	3	5	5	1	2	2	2	2
Spain	1	21	2	2	5	5	5	5	5	1	1	2	1	4
Spain	1	21	1	2	4	4	5	4	4	4	3	3	3	4
Spain	2	21	2	3	5	5	5	5	5	2	2	4	2	2
Spain	1	21	4	3	5	5	5	5	5	3	3	5	2	2
Spain	2	21	1	3	3	4	3	4	3	2	2	3	2	2
Spain	1	21	4	3	5	5	5	5	5	5	5	5	4	5
Spain	2	21	1	3	5	5	5	5	4	2	2	4	2	2
Spain	1	21	3	2	5	5	5	5	3	4	3	3	2	3
Spain	2	22	2	4	5	4	4	4	4	5	4	5	3	4
Spain	1	21	4	2	5	5	5	5	5	3	2	3	2	3
Spain	2	21	1	3	5	4	4	5	3	3	2	2	2	4
Spain	2	20	1	1	5	5	5	5	5	2	2	3	2	2
Spain	1	21	3	3	5	5	5	4	5	5	5	4	5	5
Spain	1	21	3	3	5	5	5	5	5	3	2	2	3	3
Spain	1	21	2	3	5	5	4	5	5	1	4	4	2	1
Spain	2	21	1	2	5	5	5	4	4	2	4	4	3	3
Spain	2	21	1	3	5	5	5	5	5	5	5	5	5	5
Spain	1	22	3	4	5	5	5	5	5	1	1	5	2	3
Spain	2	21	3	3	5	5	5	5	5	5	5	5	5	5
Spain	2	22	2	4	5	5	5	5	5	1	4	5	2	1
Spain	1	21	4	3	5	5	5	5	5	4	4	4	3	4
Spain	2	21	4	3	5	5	5	5	5	3	3	2	2	2
Spain	1	21	1	3	5	5	5	5	5	2	3	3	3	3
Spain	2	21	1	3	5	4	3	3	4	3	3	4	3	3
Spain	2	22	3	3	4	4	4	4	4	3	3	4	3	4
Spain	1	22	3	3	5	5	5	4	5	4	5	5	4	4
Spain	1	25	2	5	5	5	5	5	5	2	4	4	2	2
Spain	2	21	3	3	5	4	5	5	5	3	2	3	2	2
Spain	1	21	3	3	5	5	5	5	5	3	4	3	3	3
Spain	1	23	2	1	5	5	4	4	3	4	1	2	1	1
Spain	2	22	4	3	5	4	2	5	4	5	4	4	3	4
Spain	1	19	4	1	5	5	5	5	5	1	5	4	2	2
Spain	2	22	2	4	4	4	4	4	3	1	1	2	1	1
Spain	1	22	2	4	5	3	3	3	4	4	3	3	2	2
Spain	2	22	1	3	5	5	5	5	5	2	2	2	2	3
Spain	2	34	4	4	5	5	5	5	5	3	1	2	3	4
Spain	2	24	1	3	5	5	5	4	5	3	2	3	2	3
Spain	1	27	3	3	5	4	4	5	4	1	1	1	3	2
Spain	1	28	1	1	5	5	5	5	4	1	3	2	3	2
Spain	1	26	4	4	5	5	5	5	4	2	2	4	3	3
Spain	2	27	1	3	4	4	4	5	4	4	3	4	2	4
Spain	1	21	2	1	5	5	5	5	5	3	3	3	3	3
Spain	2	21	2	2	5	5	5	5	5	3	3	3	3	3
Spain	2	23	3	1	5	5	5	5	5	5	3	4	3	4
Spain	1	21	1	3	5	5	5	5	5	5	5	5	5	5
Spain	1	21	3	3	5	5	5	5	5	4	5	3	2	4
Spain	2	21	1	3	5	5	5	5	5	3	3	2	3	3
Spain	2	21	2	3	5	5	5	5	5	3	5	5	3	3
Spain	1	21	2	2	5	5	4	5	4	3	3	3	3	4
Spain	1	21	2	3	5	5	5	5	5	5	5	5	2	3
Spain	2	21	1	3	5	5	4	5	5	5	5	4	4	4
Spain	2	21	2	3	5	5	5	5	5	2	3	4	3	2
Spain	1	23	3	4	5	5	5	5	5	4	4	4	4	4
Spain	2	21	2	2	5	5	5	4	5	2	2	3	1	1
Spain	2	22	3	4	5	5	4	4	4	1	1	1	1	1
Spain	1	21	3	3	4	4	4	4	4	3	3	4	3	3
Spain	2	19	1	1	5	5	4	5	3	1	1	1	1	1
Spain	1	22	1	3	5	5	5	5	5	2	3	3	2	2
Spain	1	35	3	4	5	5	4	4	5	5	5	5	5	5
Spain	2	21	1	2	4	5	5	5	5	5	3	4	4	3
Spain	1	34	3	4	5	5	5	5	5	3	4	4	2	4
Spain	2	21	3	3	5	5	5	5	5	5	5	5	5	5
Spain	1	35	3	4	5	5	4	4	5	5	5	5	5	5
Spain	2	21	1	2	4	5	5	5	5	5	3	4	4	3
Spain	1	34	3	4	5	5	5	5	5	3	4	4	2	4
Spain	2	21	3	3	5	5	5	5	5	5	5	5	5	5
Spain	2	21	1	2	4	5	5	5	5	5	3	4	4	3
Spain	1	34	3	4	5	5	5	5	5	3	4	4	2	4
Spain	2	21	3	3	5	5	5	5	5	5	5	5	5	5
Spain	1	21	2	3	5	5	5	5	5	2	3	3	2	2
Spain	1	21	4	3	5	5	5	5	5	3	5	4	4	4
Spain	1	21	4	1	5	5	5	5	5	1	1	1	3	3
Spain	2	21	4	3	5	5	5	5	5	4	4	4	4	4
Spain	2	21	1	3	4	4	4	4	4	4	3	4	3	4
Spain	1	21	1	3	5	2	4	3	4	2	2	3	2	2
Spain	2	21	1	3	4	3	3	4	3	2	2	3	2	2
Spain	2	21	2	3	5	3	4	3	4	2	2	3	3	2
Spain	1	21	2	3	5	5	5	5	5	3	5	5	3	3
Spain	2	20	2	2	5	5	4	5	4	3	4	3	4	3
Spain	1	21	4	3	5	5	5	5	5	5	5	5	5	5
Spain	1	33	3	3	5	5	5	5	5	3	3	2	2	5
Spain	1	26	3	1	5	3	4	5	3	1	2	1	1	1
Spain	2	24	2	4	4	4	3	4	2	1	1	1	1	2
Spain	1	25	3	1	4	3	4	4	4	2	3	2	3	3
Spain	2	22	3	4	4	3	4	2	5	3	3	3	3	3
Spain	2	25	1	3	5	4	5	5	5	1	3	4	2	2
Spain	2	21	2	3	5	5	4	3	5	4	2	4	1	4
Spain	1	21	3	3	4	4	4	4	3	1	4	1	1	1
Spain	1	21	3	3	4	4	4	4	4	4	4	2	1	4
Spain	1	21	3	3	5	4	4	5	4	3	3	2	2	2
Spain	2	21	4	3	5	2	5	5	5	1	1	1	1	1
Spain	2	21	3	3	5	5	5	4	2	3	2	2	2	2
Spain	2	21	1	3	5	5	5	5	4	4	4	4	4	4
Spain	1	21	3	3	5	5	5	5	5	3	3	4	3	3
Spain	1	21	3	2	5	5	5	5	5	5	5	5	3	2
Spain	2	22	4	4	5	5	4	5	5	4	4	4	3	4
Spain	2	19	3	1	5	5	5	5	5	3	3	5	3	3
Spain	2	21	4	3	5	5	4	4	4	4	4	4	3	3
Spain	1	21	4	3	4	4	4	4	3	3	3	3	2	3
Spain	2	21	1	3	5	5	5	5	4	1	1	4	1	2
Spain	1	32	3	4	5	4	5	4	1	3	3	3	1	4
Spain	2	24	3	1	5	3	3	3	5	1	3	2	1	1
Spain	1	32	3	3	5	5	4	4	5	5	5	5	2	4
Spain	2	23	3	3	5	5	5	5	5	3	2	2	2	4
Spain	1	30	3	1	5	4	3	5	4	1	1	1	2	1
Spain	1	29	3	4	5	5	5	5	5	5	4	5	3	5
Spain	1	24	3	1	5	5	5	5	5	5	3	4	2	4
Spain	1	23	3	3	5	5	5	5	4	3	3	3	2	3
Spain	1	24	3	3	5	5	5	5	5	4	5	5	1	1
Spain	2	24	3	2	5	5	5	5	3	4	2	2	1	2
Spain	2	23	3	3	5	5	5	5	5	5	5	5	5	5
Spain	2	23	1	3	5	5	5	3	5	5	4	5	4	5
Spain	1	23	3	4	5	5	4	4	5	2	2	2	3	1
Spain	1	24	3	3	5	4	5	4	5	2	3	3	3	3
Spain	2	21	1	3	4	4	4	4	4	4	4	1	3	3
Spain	1	23	1	3	5	5	5	5	5	4	3	5	4	4
Spain	2	22	3	4	5	4	5	5	4	4	4	3	3	5
Spain	1	22	3	4	5	5	5	4	4	2	3	3	2	2
Spain	2	21	1	3	5	5	5	5	5	2	4	4	2	2
Spain	2	21	3	3	5	5	5	5	5	3	2	3	2	3
Spain	1	22	3	4	5	5	5	5	5	3	5	4	3	4
Spain	1	20	4	2	5	5	5	5	5	5	5	4	5	5
Spain	2	21	3	3	4	4	4	4	4	3	3	4	2	2
Spain	1	21	1	2	5	5	5	5	5	5	4	5	4	4
Spain	1	20	2	1	5	5	5	5	5	4	4	5	4	4
Spain	2	21	3	3	5	5	5	5	5	3	3	3	3	2
Spain	1	21	3	3	5	5	5	5	5	4	4	4	3	4
Spain	2	21	1	2	5	5	5	5	5	5	5	5	5	5
Spain	2	21	1	3	5	5	5	5	5	5	5	5	5	5
Spain	1	21	2	3	5	5	5	5	5	4	5	5	5	5
Spain	2	21	3	3	5	4	4	4	4	2	4	4	3	3
Spain	1	21	3	2	5	5	4	4	4	3	3	4	2	2
Spain	1	20	4	2	5	5	5	5	5	3	4	4	3	4
Spain	2	21	3	2	5	5	5	5	5	5	5	5	5	5
Spain	1	21	1	3	5	5	5	5	5	4	5	5	3	4
Spain	2	29	4	2	4	4	4	5	3	4	3	3	2	3
Spain	2	21	1	2	5	5	5	5	4	3	3	2	4	3
Spain	1	30	3	2	5	5	5	5	5	4	4	4	4	4
Spain	1	29	3	2	1	1	1	1	1	1	1	2	1	2
Spain	2	20	1	2	5	5	5	5	5	3	4	4	3	3
Spain	1	33	1	3	5	5	5	5	5	3	4	5	4	4
Spain	1	22	3	1	5	5	5	5	4	4	2	4	4	4
Spain	1	20	4	2	5	5	5	5	5	5	5	5	5	5
Spain	2	22	3	2	5	5	5	5	5	4	3	3	4	3
Spain	2	19	1	2	5	5	5	5	5	3	4	4	3	2
Spain	1	20	2	3	5	5	5	5	5	5	5	4	5	5
Spain	2	20	1	3	5	5	5	4	3	2	2	2	2	2
Spain	1	22	4	4	5	5	5	5	5	5	5	5	5	5
Spain	1	22	4	4	5	5	5	5	5	5	5	4	4	4
Spain	1	22	2	3	5	5	4	5	4	3	4	4	3	3
Spain	1	22	4	4	5	5	5	5	5	5	5	5	5	5
Spain	1	22	4	4	5	5	5	5	5	5	5	4	4	4
Spain	1	22	2	3	5	5	4	5	4	3	4	4	3	3
Spain	1	22	1	3	5	5	5	3	3	4	3	3	3	3
Spain	2	22	2	3	5	5	5	5	5	1	1	3	1	1
Spain	2	19	1	2	5	5	5	5	5	3	4	4	3	2
Spain	2	21	3	2	5	5	5	5	5	4	3	3	4	3
Spain	1	20	2	3	5	5	5	5	5	5	5	4	5	5
Spain	1	21	3	1	5	5	5	5	4	4	2	4	4	4
Spain	1	20	3	2	5	5	5	5	5	5	5	5	5	5
Spain	2	20	1	3	5	5	5	4	3	2	2	2	2	2
Spain	1	21	1	3	5	5	5	3	3	4	3	3	3	3
Spain	2	21	2	3	5	5	5	5	5	1	1	3	1	1
Spain	2	20	1	3	5	5	5	4	5	3	4	5	3	4
Spain	2	41	2	1	5	5	5	5	5	3	3	2	2	1
Spain	1	33	3	1	4	4	4	4	4	2	4	4	4	4
Spain	1	26	3	1	5	5	5	5	3	4	3	5	5	5
Spain	1	27	3	1	5	4	4	4	5	2	2	4	2	3
Spain	2	22	3	1	5	5	5	5	5	3	4	5	3	4
Spain	2	42	2	1	5	4	4	4	3	2	2	3	2	3
Spain	1	56	2	4	5	5	5	5	5	3	3	4	3	3
Spain	2	20	3	3	5	5	5	5	5	5	5	5	5	5
Spain	1	20	3	3	5	5	5	5	5	1	1	1	1	1
Spain	2	20	2	3	5	5	5	5	5	5	5	5	4	5
Spain	2	41	3	2	5	5	5	5	5	5	4	5	4	4
Spain	1	37	3	4	5	5	5	5	5	5	5	3	5	5
Spain	1	22	3	1	5	5	5	5	5	3	3	3	2	3
Spain	1	24	3	1	5	5	5	5	5	5	3	5	3	5
Spain	1	22	2	5	5	5	5	5	5	2	2	3	2	2
Spain	2	27	2	3	5	5	5	5	5	4	5	3	3	4
Spain	2	47	2	3	5	5	5	5	4	3	3	4	3	3
Spain	1	36	2	2	5	5	5	5	5	5	5	5	5	5
Spain	2	36	2	2	5	4	4	5	5	5	4	3	4	5
Spain	2	20	3	1	5	5	5	5	5	5	4	4	4	4
Spain	1	30	3	2	5	4	4	5	4	4	3	4	2	4
Spain	2	40	3	2	4	4	4	4	4	4	3	4	3	4
Spain	2	41	2	2	4	4	4	4	4	2	2	4	3	4
Spain	2	29	3	2	5	5	5	5	5	2	3	1	2	2
Spain	2	20	2	3	4	4	4	4	4	3	3	3	3	3
Spain	2	47	2	3	5	4	4	5	3	2	3	3	3	2
Spain	2	27	2	3	5	5	5	5	4	5	5	5	5	5
Spain	1	22	3	1	5	5	5	5	5	5	5	5	4	5
Spain	2	52	2	1	5	3	3	4	5	4	2	4	4	4
Spain	2	33	2	3	5	5	5	5	3	1	3	2	2	2
Spain	2	20	3	1	5	5	5	5	5	4	4	4	2	4
Spain	1	19	3	2	5	5	5	5	5	4	5	4	4	4
Spain	2	23	2	2	5	5	5	5	5	4	1	4	1	2
Spain	1	24	3	1	5	5	5	5	5	5	5	5	4	4
Spain	1	22	3	1	5	5	5	5	5	1	2	2	1	1
Spain	2	48	2	3	5	5	5	5	5	5	5	5	3	5
Spain	1	23	4	5	5	5	5	5	2	2	2	4	2	2
Spain	1	23	3	3	4	4	4	5	4	4	3	3	3	3
Spain	1	20	4	3	5	5	3	4	2	3	2	1	2	4
Spain	2	20	2	3	4	4	4	4	4	3	3	3	3	3
Spain	2	22	3	1	5	5	5	5	5	3	4	3	2	4
Spain	1	45	2	2	5	4	4	4	5	2	2	4	2	3
Spain	1	47	2	4	5	5	5	5	5	4	2	3	2	2
Spain	2	20	2	3	4	4	4	4	4	3	3	3	3	3
Spain	2	47	2	3	5	5	5	4	4	2	3	4	3	3
Spain	1	21	2	4	5	5	4	5	5	4	4	4	3	3
Spain	1	41	2	3	5	5	5	5	5	3	4	4	4	4
Spain	2	34	2	4	5	5	5	5	5	2	2	2	2	4
Spain	2	25	3	1	5	5	5	5	5	4	4	4	3	4
Spain	1	26	4	4	5	5	5	5	5	5	5	5	5	5
Spain	2	41	2	4	4	4	4	4	4	2	2	3	2	2
Spain	1	40	4	1	5	5	5	5	5	4	3	3	3	3
Spain	2	59	3	1	5	5	5	5	5	5	5	5	5	5
Spain	2	29	2	5	5	5	5	5	4	3	3	3	3	3
Spain	1	34	3	1	5	5	5	5	3	4	1	2	2	2
Spain	2	22	3	1	5	5	5	5	5	5	5	5	5	5
Spain	2	20	4	3	5	5	5	5	5	5	5	5	5	5
Spain	2	20	4	3	5	5	5	5	5	5	5	5	5	5
Spain	1	22	2	4	5	5	5	5	5	4	4	4	4	4
Spain	1	35	2	1	5	5	5	5	5	4	3	3	3	4
Spain	2	22	3	1	5	5	5	5	5	3	3	3	3	4
Spain	1	27	3	1	5	5	5	5	5	4	3	3	3	4
Spain	2	39	2	4	4	4	4	4	4	2	2	2	2	2
Spain	2	35	2	4	4	2	2	3	2	2	2	2	2	2
Spain	2	35	3	1	5	5	5	5	5	2	3	3	3	3
Spain	1	20	2	4	5	5	5	5	5	3	3	4	3	4
Spain	2	23	2	2	5	5	5	5	5	2	3	3	3	3
Spain	2	23	2	4	5	5	5	5	5	5	5	4	5	5
Spain	2	24	2	4	5	5	5	5	5	4	3	5	5	5
Spain	1	22	2	4	5	5	5	5	5	4	4	4	4	4
Spain	1	46	2	4	5	4	3	3	5	5	5	5	5	5
Spain	1	38	3	1	4	4	4	5	4	2	3	4	3	4
Spain	2	48	2	4	4	4	4	5	4	2	2	2	2	2
Spain	1	37	2	4	5	5	5	5	4	1	1	1	1	1
Spain	1	46	2	4	4	4	4	4	4	2	2	2	2	2
Spain	2	20	2	3	5	5	5	5	5	1	1	1	1	1
Spain	2	20	2	3	5	4	5	5	5	3	3	3	3	3
Spain	2	21	3	3	5	5	5	5	5	4	5	5	5	4
Spain	2	20	2	3	3	3	3	3	3	3	3	3	3	3
Spain	2	46	2	4	5	5	5	5	4	2	3	3	3	3
Spain	2	36	3	1	5	5	5	4	5	4	4	4	4	4
Spain	2	44	2	4	5	5	5	5	5	4	5	5	3	5
Spain	2	37	3	1	5	5	5	5	5	5	3	3	2	3
Spain	1	51	3	4	5	5	5	5	5	1	1	1	1	1
Spain	1	24	3	4	5	5	5	5	5	5	5	5	5	5
Spain	2	23	3	1	5	5	5	5	5	5	5	5	5	5
Spain	1	25	3	3	5	5	5	5	5	4	4	4	4	4
Spain	2	37	3	1	5	5	5	4	5	4	4	4	4	3
Spain	1	22	3	2	5	5	5	5	5	5	5	5	5	5
Spain	2	22	3	4	5	5	5	5	5	5	5	5	5	5
Spain	2	58	2	4	5	4	4	4	4	4	4	4	4	4
Spain	2	24	3	1	5	5	5	5	5	4	4	4	2	2
Spain	2	23	3	1	5	5	5	5	5	5	5	5	5	5
Spain	1	21	3	4	5	5	4	4	4	4	4	4	3	3
Spain	1	24	3	1	5	5	5	5	4	3	3	4	4	4
Spain	1	24	4	5	5	5	5	3	3	3	3	2	2	2
Spain	1	23	3	5	5	5	5	5	5	5	5	4	4	5
Spain	2	23	3	1	5	5	4	4	5	3	2	3	3	4
Spain	1	23	3	1	5	5	5	5	5	2	5	5	2	2
Spain	1	26	4	3	5	5	5	5	5	3	3	3	3	2
Spain	2	25	3	5	5	5	5	5	5	5	5	5	3	5
Spain	2	24	3	1	5	5	5	5	5	4	4	4	3	4
Spain	2	24	3	1	5	5	3	4	5	4	5	4	3	4
Spain	1	24	3	1	5	5	5	5	5	4	4	4	3	4
Spain	1	22	3	1	5	5	5	4	5	2	1	2	1	1
Spain	2	25	3	1	5	5	5	5	5	4	3	4	3	3
Spain	2	25	3	3	5	5	5	5	5	5	3	4	3	5
Spain	2	22	3	1	5	5	5	4	4	4	4	5	4	5
Spain	1	23	3	1	5	5	5	5	5	5	5	5	5	5
Spain	1	24	3	5	5	5	5	4	4	3	3	3	3	3
Spain	2	25	3	1	5	4	5	5	4	4	4	4	2	4
Spain	1	28	3	1	3	3	3	3	3	3	3	3	3	3
Spain	1	24	3	1	3	3	2	2	3	3	4	4	3	3
Spain	1	22	3	4	3	4	5	4	3	3	3	3	3	4
Spain	1	22	2	1	5	4	4	5	4	2	2	3	2	2
Spain	2	20	3	3	4	4	3	5	4	4	4	4	3	3
Spain	2	21	2	4	4	4	4	4	3	1	1	2	1	1
Spain	1	21	2	4	5	3	3	3	4	4	3	3	2	2
Spain	1	26	3	4	5	4	4	5	4	1	1	1	3	2
Spain	1	27	1	1	5	5	5	5	4	1	3	2	3	2
Spain	1	25	3	4	5	5	5	5	4	2	2	4	3	3
Spain	2	22	1	3	5	5	5	4	5	3	2	3	2	3
Spain	2	26	1	3	4	4	4	5	4	4	3	4	2	4
Spain	2	32	4	4	5	5	5	5	5	3	1	2	3	4
Spain	2	20	2	2	5	5	5	5	5	3	3	3	3	3
Spain	1	20	2	1	5	5	5	5	5	3	3	3	3	3
Spain	1	20	4	3	5	5	5	5	5	4	5	3	2	4
Spain	2	20	1	3	5	5	5	5	5	3	3	2	3	3
Spain	1	20	2	3	5	5	5	5	5	5	5	5	5	5
Spain	2	22	4	1	5	5	5	5	5	5	3	4	3	4
Spain	2	20	2	3	5	5	5	5	5	2	3	4	3	2
Spain	1	20	2	3	5	5	5	5	5	5	5	5	2	3
Spain	2	20	2	3	5	5	5	5	5	3	5	5	3	3
Spain	2	20	1	3	5	5	4	5	5	5	5	4	4	4
Spain	1	20	2	2	5	5	4	5	4	3	3	3	3	4
Spain	2	20	2	2	5	5	5	4	5	2	2	3	1	1
Spain	2	21	3	4	5	5	4	4	4	1	1	1	1	1
Spain	1	20	3	3	4	4	4	4	4	3	3	4	3	3
Spain	1	22	3	4	5	5	5	5	5	4	4	4	4	4
Spain	1	21	1	3	5	5	5	5	5	2	3	3	2	2
Spain	2	18	1	1	5	5	4	5	3	1	1	1	1	1
Spain	1	33	2	4	5	5	5	5	5	3	4	4	2	4
Spain	1	33	2	4	5	5	5	5	5	3	4	4	2	4
Spain	2	20	1	2	4	5	5	5	5	5	3	4	4	3
Spain	2	20	1	2	4	5	5	5	5	5	3	4	4	3
Spain	2	20	3	3	5	5	5	5	5	5	5	5	5	5
Spain	2	20	3	3	5	5	5	5	5	5	5	5	5	5
Spain	1	20	4	1	5	5	5	5	5	1	1	1	3	3
Spain	2	20	1	3	4	4	4	4	4	4	3	4	3	4
Spain	1	20	3	3	5	5	5	5	5	3	5	4	4	4
Spain	2	20	3	3	5	5	5	5	5	4	4	4	4	4
Spain	1	20	2	3	5	5	5	5	5	2	3	3	2	2
Spain	2	19	2	2	5	5	4	5	4	3	4	3	4	3
Spain	1	20	3	3	5	5	5	5	5	5	5	5	5	5
Spain	1	20	2	3	5	2	4	3	4	2	2	3	2	2
Spain	2	20	2	3	5	3	4	3	4	2	2	3	3	2
Spain	1	20	2	3	5	5	5	5	5	3	5	5	3	3
Spain	2	20	1	3	4	3	3	4	3	2	2	3	2	2
Spain	2	23	2	4	4	4	3	4	2	1	1	1	1	2
Spain	1	32	1	3	5	5	5	5	5	3	3	2	2	5
Spain	2	21	3	4	4	3	4	2	5	3	3	3	3	3
Spain	1	25	3	1	5	3	4	5	3	1	2	1	1	1
Spain	2	24	1	3	5	4	5	5	5	1	3	4	2	2
Spain	1	24	3	1	4	3	4	4	4	2	3	2	3	3
Spain	2	20	3	3	5	2	5	5	5	1	1	1	1	1
Spain	2	20	2	3	5	5	4	3	5	4	2	4	1	4
Spain	2	20	1	3	5	5	5	5	4	4	4	4	4	4
Spain	1	20	4	3	4	4	4	4	4	4	4	2	1	4
Spain	1	20	3	3	5	4	4	5	4	3	3	2	2	2
Spain	2	20	3	3	5	5	5	4	2	3	2	2	2	2
Spain	1	20	4	3	4	4	4	4	3	1	4	1	1	1
Spain	2	21	1	4	5	5	4	5	5	4	4	4	3	4
Spain	1	20	3	2	5	5	5	5	5	5	5	5	3	2
Spain	1	20	3	3	5	5	5	5	5	3	3	4	3	3
Spain	2	20	3	3	5	5	4	4	4	4	4	4	3	3
Spain	1	20	4	3	4	4	4	4	3	3	3	3	2	3
Spain	2	20	1	3	5	5	5	5	4	1	1	4	1	2
Spain	2	18	3	1	5	5	5	5	5	3	3	5	3	3
Spain	2	23	3	1	5	3	3	3	5	1	3	2	1	1
Spain	2	22	3	5	5	5	5	5	5	3	2	2	2	4
Spain	1	31	3	3	5	5	4	4	5	5	5	5	2	4
Spain	2	22	3	3	5	5	5	5	5	5	5	5	5	5
Spain	1	22	3	3	5	5	5	5	4	3	3	3	2	3
Spain	2	22	1	3	5	5	5	3	5	5	4	5	4	5
Spain	1	23	3	3	5	5	5	5	5	4	5	5	1	1
Spain	2	23	3	2	5	5	5	5	3	4	2	2	1	2
Spain	1	23	3	1	5	5	5	5	5	5	3	4	2	4
Spain	1	31	3	4	5	4	5	4	1	3	3	3	1	4
Spain	1	28	3	4	5	5	5	5	5	5	4	5	3	5
Spain	1	29	3	1	5	4	3	5	4	1	1	1	2	1
Spain	1	23	3	3	5	4	5	4	5	2	3	3	3	3
Spain	1	22	1	3	5	5	5	5	5	4	3	5	4	4
Spain	2	20	1	3	4	4	4	4	4	4	4	1	3	3
Spain	1	22	3	4	5	5	4	4	5	2	2	2	3	1
Spain	2	21	3	4	5	4	5	5	4	4	4	3	3	5
Spain	2	20	3	3	5	5	5	5	5	3	2	3	2	3
Spain	2	20	1	3	5	5	5	5	5	2	4	4	2	2
Spain	1	21	3	4	5	5	5	4	4	2	3	3	2	2
Spain	1	21	2	4	5	5	5	5	5	3	5	4	3	4
Spain	1	18	2	1	5	5	5	5	5	4	4	5	4	4
Spain	2	20	3	3	4	4	4	4	4	3	3	4	2	2
Spain	1	20	1	2	5	5	5	5	5	5	4	5	4	4
Spain	1	20	3	3	5	5	5	5	5	4	4	4	3	4
Spain	2	20	3	3	5	5	5	5	5	3	3	3	3	2
Spain	1	19	4	2	5	5	5	5	5	5	5	4	5	5
Spain	2	20	1	2	5	5	5	5	5	5	5	5	5	5
Spain	2	20	1	3	5	5	5	5	5	5	5	5	5	5
Spain	1	20	3	3	5	5	4	4	4	3	3	4	2	2
Spain	1	20	2	3	5	5	5	5	5	4	5	5	5	5
Spain	2	20	2	3	5	5	5	5	5	5	5	5	5	5
Spain	1	20	1	3	5	5	5	5	5	4	5	5	3	4
Spain	1	19	3	2	5	5	5	5	5	3	4	4	3	4
Spain	2	20	3	3	5	4	4	4	4	2	4	4	3	3
Spain	1	28	3	2	5	5	5	5	5	4	4	4	4	4
Spain	2	20	1	2	5	5	5	5	5	3	4	4	3	3
Spain	2	27	3	2	4	4	4	5	3	4	3	3	2	3
Spain	1	27	3	2	1	1	1	1	1	1	1	2	1	2
Spain	1	32	1	3	5	5	5	5	5	3	4	5	4	4
Spain	2	20	1	2	5	5	5	5	4	3	3	2	4	3
